# Supplementary material for: Nutritional Composition of Honey Bee Drones of Two Subspecies Relative to Their Pupal Developmental Stages
Source: Insects. 2021 Aug 23;12(8):759. doi: 10.3390/insects12080759 (PMC8396957; doi:10.3390/insects12080759)
Supplement: Supplementary file 1 [file insects-12-00759-s001.zip]

Archive with 1 entries (1 files):
- insects-1335852-supplementary.pdf
